# Supplementary material for: A multiplexed gas exchange system for increased throughput of photosynthetic capacity measurements
Source: Plant Methods. 2018 Sep 11;14:80. doi: 10.1186/s13007-018-0347-y (PMC6131801; doi:10.1186/s13007-018-0347-y)
Supplement: Supplementary file 1 — Additional file 1. Microsoft Excel file with VBA code that controls the OCTOflux system. [file 13007_2018_347_MOESM1_ESM.xls]

## Sheet: main
y	POLLING	counter	MATCHING										leaf in chamber	time in chamber	time activated	Activate line	Record line	flow	avg flow	temp	active line			output averaging steps					IRGA CO2ref	IRGA H2Oref	IRGA dCO2	IRGA dH2O	MFM 1	MFM 2	MFM 3	MFM 4	MFM 5	MFM 6	MFM 7	MFM 8	MFCC	MFCR	MFCT	tc 1	tc 2	tc 3	tc 4	tc 5	tc 6
1	PAUSED	979			d									83848.2	1	1		0.966598	#DIV/0!	29.0926	ca	4982.06	20	20	steps
	Cycle name				1.736									83848.2	1592	2		1.04212	#DIV/0!	29.7826	wa	1.741		40	seconds
	1031				-104.32									83848.2	1700	3		0.826187	#DIV/0!	27.4611	F	1.06449
		Average	TARGETS											83848.2	1760	4		1.05396	#DIV/0!	28.2851	A	26.8866
CO2 flow	55.593	#DIV/0!	55	mL/ min										83848.2	1820	5		0.937227	#DIV/0!	27.0116	E	0.497003
REF flow	0.96415	#DIV/0!	1	L/ min										83848.2	1880	6		1.06174	#DIV/0!	27.0625	gtw	0.0138977
TOTAL flow	9.01659	#DIV/0!	9	L/ min										83848.2	1542	7		0.820768	#DIV/0!	24.4833	vpd	35.072
Chamber flow	0.94557	#DIV/0!		L/ min										83848.2	1602	8		0.85596	#DIV/0!	25.7276	ci	1695.66
current run time	83848:14			-	-	-		-		-				83848.2	125						cica	0.340353
starttime	2017-09-18 10:31:13
default filename	octoflux																				dca/dt	#DIV/0!
polling interval (s)	2																					ppm/min
recording	0
stopme	0																					ca max
firstrawrow	50																				5100	5200
firstrawcol	16
currenttime	5030894	sec																			4900	4800
minutes	83848																					ca min
seconds	14
active channel	2
active line	6																					time range
leafarea	25	cm2																			600	10
rbw	0	m2s/mol																				minutes
lastrefcounter	6
graphtime	600	steps
currentclocktime	2017-11-15 15:59:27
LICOR COM port	COM10	10
co2mf	0.055	L/min
starttimehour	10
starttimeminute	31
line activation times	last line deactivation times
1	1592
1592	1700
1700	1760
1760	1820
1820	1880
1880	1542
1542	1602
1602	0
125
	item	current values											channel	item	volts	slope	offset	slope2	output
	IRGA CO2ref	5087.36	ppm										0	thermocouple 1	29.0926	1	0	1	29.0926	oC
	IRGA H2Oref	0.003	ppt										1	thermocouple 2	29.7826	1	0	1	29.7826
	IRGA dCO2	-104.32	ppm										2	thermocouple 3	27.4611	1	0	1	27.4611			flow calibrations	(using MFCref as a standard)
	IRGA dH2O	1.736	ppt										3	thermocouple 4	28.2851	1	0	1	28.2851				c3	c2	c1	c0
	MFM 1	0.966598											4	MFM 1	2.0661	0.4	-0.01	1.07353	0.876472	L/min		mfm1	0.00912262	-0.202346	1.26628	0.00603525
	MFM 2	1.04212											5	MFM 3	1.96815	0.4	0	0.95	0.747896			mfm2	0.0178467	-0.133009	1.2403	0.045693
	MFM 3	0.826187											6	MFCC	0.55593	100	0	1	55.593			mfm3	-0.0744185	0.0661999	1.12272	-0.0193868
	MFM 4	1.05396											7	IRGA pressure A	2.72714	1	0	1	2.72714	Pa		mfm4	-0.0875544	0.0839434	1.12978	0.0111708
	MFM 5	0.937227											8	IRGA dH2O	1.74621	1	0	1	1.74621	ppt		mfm5	-0.0267231	-0.127908	1.28125	-0.011213
	MFM 6	1.06174											9	IRGA H2OA	0.00318646	1	0	1	0.00318646			mfm6	0.00657187	-0.185517	1.2767	-0.105458
	MFM 7	0.820768											10	MFM 8	2.06101	0.4	0	0.965909	0.796301			mfm7	-0.0949911	0.115374	1.08629	0.000676161
	MFM 8	0.85596											11	MFM 6	2.49479	0.4	0.02	1.05714	1.07608			mfm8	-0.0724106	0.0819635	1.08081	-0.020099
	MFCC	55.593											12	thermocouple 8	25.7276	1	0	1	25.7276			MFCR zero				0.03357
	MFCR	0.96415											13	thermocouple 7	24.4833	1	0	1	24.4833
	MFCT	9.01659											14	thermocouple 6	27.0625	1	0	1	27.0625
	tc 1	29.0926											15	thermocouple 5	27.0116	1	0	1	27.0116
	tc 2	29.7826											16	(n/a: t/c)	1.10111	1	0	1	1.10111
	tc 3	27.4611											17	(n/a: t/c)	1.9443	1	0	1	1.9443
	tc 4	28.2851											18	(n/a: t/c)	2.20445	1	0	1	2.20445
	tc 5	27.0116											19	(n/a: t/c)	2.09814	1	0	1	2.09814
	tc 6	27.0625											20	MFM 2	2.40525	0.4	-0.04	0.95	0.875996
	tc 7	24.4833											21	MFM 4	2.47077	0.4	-0.02	0.950617	0.920489
	tc 8	25.7276											22	MFC ref	2.4943	0.4	0	1	0.99772
	IRGA Pref	99.381	kPa										23	MFC total	4.5083	2	0	1	9.01659
	leafintimeNow	0											24	IRGA dCO2	-0.00640988	1	0	1	-0.00640988	ppm
	IRGA temp	23.824	deg C										25	IRGA CO2A	5	1	0	1	5
													26	MFM 7	1.94406	0.4	-0.01	0.954023	0.732332
													27	MFM 5	2.07144	0.4	-0.01	1	0.818576
licorrawinput	OK OK DATAM 18280940 99.381 5087.36 4983.04 -104.32 0.003 1.738 1.736 23.824
licortrimmedinput	,18280940,99.381,5087.36,4983.04,-104.32,0.003,1.738,1.736,23.824
		licorparsedinput
	ms	18280940		1
	pressure	99.381	kPa	1
	CO2R	5087.36	ppm	1
	CO2S	4983.04	ppm	1
	dCO2	-104.32	ppm	1
	H2OR	0.003	ppt	1
	H2OS	1.738	ppt	1
	dH2O	1.736	ppt	1
	Tref	23.824	deg C	1
		22595390
		99.386	licornumbers	9
		5075.54
x		5034.4
		-41.14
		-0.004
		1.268
		1.272
		23.495
displayavgsteps	10
MFM averages
mfm1_avg	#DIV/0!	h
mfm2_avg	#DIV/0!	i
mfm3_avg	#DIV/0!	j
mfm4_avg	#DIV/0!	k
mfm5_avg	#DIV/0!	l
mfm6_avg	#DIV/0!	m
mfm7_avg	#DIV/0!	n
mfm8_avg	#DIV/0!	o
MFCC_avg	#DIV/0!	p
MFCR_avg	#DIV/0!	q
MFCT_avg	#DIV/0!	r
gas exchange averages
clock time	#DIV/0!	ca
h2or	#DIV/0!	ci
h2os	#DIV/0!	cg
co2r	#DIV/0!	ch
co2s	#DIV/0!	cf
flow	#DIV/0!	cj
licorP	#DIV/0!	cp
licorT	#DIV/0!	cq
leafT	#DIV/0!	ck
deltaw	#DIV/0!	cl
E	#DIV/0!	cr
A	#DIV/0!	cm
gtw	#DIV/0!	cn
gsw	#DIV/0!	cs
gtc	#DIV/0!	ct
ci	#DIV/0!	co
rbw	#DIV/0!	cv
leafarea	#DIV/0!	cu
COM1
COM2
COM3
COM4
COM5
COM6
COM7
COM8
COM9
COM10
COM11
COM12
COM13
COM14
COM15
COM16
COM17
COM18
COM19
COM20
[truncated: 36 more columns]
